# Supplementary material for: Comparing the infection biology and gene expression differences of Plasmodiophora brassicae primary and secondary zoospores
Source: Front Microbiol. 2022 Dec 1;13:1002976. doi: 10.3389/fmicb.2022.1002976 (PMC9751365; doi:10.3389/fmicb.2022.1002976)
Supplement: Supplementary file 1 [file Table_1.XLSX]

## Sheet: Sheet1
The serial number	P_Y4	S_Q	P_Y7	Primers for signal peptide sequence amplification	Predicted structure domain
PB1	5.44	27.47	6.1	EcoRⅠ-PB1-F CTGGAATTCATGTCGTCCAGGCCCTCGCA, XhoⅠ-PB1-R AATCTCGAGCGCGCCTACCTGTCCAAAGAG	Alginate lyase
PB2	585.1	56.185	85.12	EcoRⅠ-PB12-F CCGGAATTCATGAGGATGAAGCTGGGCAT, XhoⅠ-PB2-R AATCTCGAGCGTCGACGCGGCCGTGCAGG GC%=69%
PB3	267.81	28.935	8.145	EcoRⅠ-PB3-F CCGGAATTCATGTCGGCCGCCCCGGCAAA, XhoⅠ-PB3-R AATCTCGAGCTCAGCGGACAGGGCGCCCG
PB4	5.76	23.1	17.2	EcoRⅠ-PB4-F CTGGAATTCATGATGACGATCGGCAATAT, XhoⅠ-PB4-R AATCTCGAGCCCGTCGCTGAACGCAACGA	Thaumatin family
PB5	127.08	0	126.62	EcoRⅠ-PB5-F CCGGAATTCATGTTGCTCATCGTTGGGGC, XhoⅠ-PB5-R AATCTCGAGCGCCTGCCCTTCCGCCGCCC	Thioredoxin
PB5	115.045	0	878.715	EcoRⅠ-PB6-F CCGGAATTCATGATCACCAAGATCGTCGT, XhoⅠ-PB6-R AATCTCGAGCCCGGATGCTGTCGCCAATG
PB7	17.5	0	6.625	EcoRⅠ-PB7-F CCGGAATTCATGACGGTGACCTTGGCTTG, XhoⅠ-PB7-R AATCTCGAGGTCGTACCCAGTAGCCCCCG
PB8	41.065	0	9.06	EcoRⅠ-PB8-F CCGGAATTCATGCTGGTGCCACTGGGAGT, XhoⅠ-PB8-R AATCTCGAGAGGGACGCCCGACGCCCGAC
PB9	33.455	0	22.2	EcoRⅠ-PB9-F CCGGAATTCATGGAGCAATTTGCGACTGC, XhoⅠ-PB9-R AGTCTCGAGTGGCATAGCACAGGAGACTA
PB10	17.38	0	6.92	EcoRⅠ-PB10-F CCGGAATTCATGCGCTTTGAACAGGTCGT, XhoⅠ-PB10-R AATCTCGAGACCCGCTCCGCGAGCACTGT
PB11	12.905	0	36.485	EcoRⅠ-PB11-F CCGGAATTCATGTCTGTGACAACCGCGAT, XhoⅠ-PB11-R AATCTCGAGAATCACGCTGTCGACAGCCA
PB12	47.515	0	23.04	EcoRⅠ-PB12-F CTGGAATTCATGGTGAAGCTGTCGCTGTC, XhoⅠ-PB12-R AATCTCGAGCGCCGATGCGCTGGCTACGA	Ankyrin repeats
PB13	14.9	0	15.065	EcoRⅠ-PB13-F CCGGAATTCATGTCGTCGTCGACAATGCT, XhoⅠ-PB13-R AATCTCGAGGCACTCAGCATCACCCAGGG	Chitin recognition protein
PB14	43.92	0	0	EcoRⅠ-PB14-F CCGGAATTCATGAGCGTCCGCATAAGTGT, XhoⅠ-PB14-R CGGCTCGAGCATAACAGACTCTATACCAG	Fasciclin domain
PB15	11.375	0	0	EcoRⅠ-PB15-F CCGGAATTCATGTCGACTTCTTTCTCTGA, XhoⅠ-PB15-R AATCTCGAGGATCATCGCCGAACCGGACG
PB16	53.695	0	0	EcoRⅠ-PB16-F CCGGAATTCATGTCCATCGGTGATCGAAT, XhoⅠ-PB16-R AATCTCGAGGTCGTCACCAAATGTCGTAC
PB17	5.64	0	0	EcoRⅠ-PB17-F CTGGAATTCATGCGGGCGGTCGTTGGCGC, XhoⅠ-PB17-R AATCTCGAGGCTCGCCGCCGCGACACTGA	Chitin recognition protein
PB18	20.89	0	0	EcoRⅠ-PB18-F CTGGAATTCATGGACCGTCTTGCCACGGT, XhoⅠ-PB18-R AATCTCGAGATGAAGTGCACTGGACGCCG	Cystatin domain
PB19	7.92	0	0	EcoRⅠ-PB19-F CCGGAATTCATGCAGACGGATATCTTGGC, XhoⅠ-PB19-R AATCTCGAGACCGAACCCCGTTGCCAAGG
