# Supplementary material for: Comparing the infection biology and gene expression differences of Plasmodiophora brassicae primary and secondary zoospores
Source: Front Microbiol. 2022 Dec 1;13:1002976. doi: 10.3389/fmicb.2022.1002976 (PMC9751365; doi:10.3389/fmicb.2022.1002976)
Supplement: Supplementary file 2 [file Table_2.XLSX]

## Sheet: Sheet1
Sample	Total Raw Reads (M)	Total Clean Reads (M)	Total Clean Bases(Gb)	Clean Reads Q20(%)	Clean Reads Q30(%)	Clean Reads Ratio(%)	Total Mapping(%)
C_D1	59.6	56.66	8.5	97.13	89.34	95.08	77.53
C_D2	61.35	58.46	8.77	97.16	89.41	95.29	75.74
P_Y4_1	61.35	58.5	8.78	97.06	89.18	95.36	70.59
P_Y4_2	57.84	55.43	8.32	97.22	89.59	95.84	77.53
P_Y7_1	59.6	56.94	8.54	97.02	89	95.54	73.55
P_Y7_2	61.35	58.71	8.81	97.11	89.25	95.7	75.29
S_Q3	59.6	56.59	8.49	97.19	89.53	94.95	73.08
S_Q4	59.6	56.64	8.5	96.94	88.88	95.04	70.1
