# Supplementary material for: Comparing the infection biology and gene expression differences of Plasmodiophora brassicae primary and secondary zoospores
Source: Front Microbiol. 2022 Dec 1;13:1002976. doi: 10.3389/fmicb.2022.1002976 (PMC9751365; doi:10.3389/fmicb.2022.1002976)
Supplement: Supplementary file 3 [file Table_3.XLSX]

## Sheet: Sheet1
	The top five KEGG enrichment: log2(P_Y4/C_D)﹥1 or og2(P_Y4/C_D)﹤-1
Pathway ID	Pathway Name	Level 1	Level 2	Term Candidate Gene Num	Total Candidate Gene Num	Term Gene Num	Total Gene Num	Rich Ratio	P value	Q value
ko00940	Phenylpropanoid biosynthesis	Metabolism	Biosynthesis of other secondary metabolites	21	207	1024	17825	0.0205078	0.00819927	0.246969
ko00966	Glucosinolate biosynthesis	Metabolism	Biosynthesis of other secondary metabolites	4	207	71	17825	0.056338	0.00936505	0.246969
ko04016	MAPK signaling pathway - plant	Environmental Information Processing	Signal transduction	20	207	976	17825	0.0204918	0.00987875	0.246969
ko00564	Glycerophospholipid metabolism	Metabolism	Lipid metabolism	8	207	295	17825	0.0271186	0.0222058	0.317225
ko00620	Pyruvate metabolism	Metabolism	Carbohydrate metabolism	8	207	281	17825	0.0284698	0.0171468	0.317225
	The top five KEGG enrichment: log2(S-Q/C_D)﹥1 or log2(S-Q/C_D)﹤-1
ko04075	Plant hormone signal transduction	Environmental Information Processing	Signal transduction	68	448	1173	17825	0.057971	7.59854e-11	9.11824e-09
ko00908	Zeatin biosynthesis	Metabolism	Metabolism of terpenoids and polyketides	8	448	45	17825	0.177778	1.42508e-05	0.00085505
ko04933	AGE-RAGE signaling pathway in diabetic complications	Human Diseases	Endocrine and metabolic diseases	14	448	179	17825	0.0782123	0.000178059	0.00712236
ko04016	MAPK signaling pathway - plant	Environmental Information Processing	Signal transduction	42	448	976	17825	0.0430328	0.000484226	0.0145268
ko00941	Flavonoid biosynthesis	Metabolism	Biosynthesis of other secondary metabolites	11	448	173	17825	0.0635838	0.00441632	0.0883264
	The top five KEGG enrichment: log2(P_Y4/S_Q)﹥1 or log2(P_Y4/S_Q)﹤-1
ko04626	Plant-pathogen interaction	Organismal Systems	Environmental adaptation	47	476	1007	17825	0.0466733	0.000141235	0.016807
ko02010	ABC transporters	Environmental Information Processing	Membrane transport	14	476	206	17825	0.0679612	0.00132104	0.0634257
ko04016	MAPK signaling pathway - plant	Environmental Information Processing	Signal transduction	42	476	976	17825	0.0430328	0.00159897	0.0634257
ko00020	Citrate cycle (TCA cycle)	Metabolism	Carbohydrate metabolism	12	476	193	17825	0.0621762	0.00580679	0.138202
ko00620	Pyruvate metabolism	Metabolism	Carbohydrate metabolism	15	476	281	17825	0.0533808	0.00879958	0.144056
